# Supplementary material for: Consequences of Early Maternal Deprivation on Neuroinflammation and Mitochondrial Dynamics in the Central Nervous System of Male and Female Rats
Source: Biology (Basel). 2024 Dec 4;13(12):1011. doi: 10.3390/biology13121011 (PMC11672930; doi:10.3390/biology13121011)
Supplement: Supplementary file 1 [file biology-13-01011-s001.zip]

Archive with 1 entries (1 files):
- biology-3312409-supplementary.pdf
